# Supplementary material for: Association of miRNA-17-92 Cluster with Muscle Invasion in Bladder Cancer
Source: Int J Mol Sci. 2025 Aug 5;26(15):7546. doi: 10.3390/ijms26157546 (PMC12347747; doi:10.3390/ijms26157546)
Supplement: Supplementary file 1 [file ijms-26-07546-s001.zip]

Archive with 2 entries (2 files):
- ijms-3762340-supplementary.pdf
- ijms-3762340-supplementary.xlsx
