# Supplementary material for: Association of miRNA-17-92 Cluster with Muscle Invasion in Bladder Cancer
Source: Int J Mol Sci. 2025 Aug 5;26(15):7546. doi: 10.3390/ijms26157546 (PMC12347747; doi:10.3390/ijms26157546)
Supplement: Supplementary file 1 [file ijms-26-07546-s001.zip › ijms-3762340-supplementary.xlsx]

## Sheet: Sheet1
miRCURY LNA miRNA Focus PCR Panel Human Cancer Focus Plate layout files for YAHS-102 for 96-well plates
96-well plate layout for miRNA Cancer PCR Panel
Assay types (required for data analysis in GenEx): GOI = gene of interest, Ref = candidate reference gene, Spike = RNA spike-in, IPC = interplate calibrator
miRname (human)	Order in 96 well (for sorting by row)	Order in 96 well (for sorting by column)	Panel plate position	microRNA target sequence	Corresponding LNA™ microRNA PCR primer set (Prod No)	Sample	Assay type	Comments
hsa-let-7a-5p	1	1	A01	UGAGGUAGUAGGUUGUAUAGUU	YP00205727	S1	GOI	The let-7 family play a major role as master regulator of cell proliferation pathways, cell differentiation, and metabolism and have been implicated in human cancer, http://www.ncbi.nlm.nih.gov/pubmed/18774294
hsa-let-7b-5p	2	9	A02	UGAGGUAGUAGGUUGUGUGGUU	YP00204750	S1	GOI	The let-7 family play a major role as master regulator of cell proliferation pathways, cell differentiation, and metabolism and have been implicated in human cancer, http://www.ncbi.nlm.nih.gov/pubmed/18774294
hsa-let-7c-5p	3	17	A03	UGAGGUAGUAGGUUGUAUGGUU	YP00204767	S1	GOI	The let-7 family play a major role as master regulator of cell proliferation pathways, cell differentiation, and metabolism and have been implicated in human cancer, http://www.ncbi.nlm.nih.gov/pubmed/18774294
hsa-let-7d-5p	4	25	A04	AGAGGUAGUAGGUUGCAUAGUU	YP00204124	S1	GOI	The let-7 family play a major role as master regulator of cell proliferation pathways, cell differentiation, and metabolism and have been implicated in human cancer, http://www.ncbi.nlm.nih.gov/pubmed/18774294
UniSp2	5	33	A05		YP00203950	S1	Spike	Spike-in control
hsa-miR-200a-3p	6	41	A06	UAACACUGUCUGGUAACGAUGU	YP00204707	S1	GOI	The miR-200 family is believed to play an essential role in tumour suppression by inhibiting epithelial-mesenchymal transition, the initiating step of metastasis (lung, breast, ovarian and more), http://www.ncbi.nlm.nih.gov/pubmed/19787069
hsa-let-7g-5p	7	49	A07	UGAGGUAGUAGUUUGUACAGUU	YP00204565	S1	GOI	The let-7 family play a major role as master regulator of cell proliferation pathways, cell differentiation, and metabolism and have been implicated in human cancer, http://www.ncbi.nlm.nih.gov/pubmed/18774294
hsa-let-7i-5p	8	57	A08	UGAGGUAGUAGUUUGUGCUGUU	YP00204394	S1	GOI	The let-7 family play a major role as master regulator of cell proliferation pathways, cell differentiation, and metabolism and have been implicated in human cancer, http://www.ncbi.nlm.nih.gov/pubmed/18774294
hsa-miR-1	9	65	A09	UGGAAUGUAAAGAAGUAUGUAU	YP00204344	S1	GOI	The involvement of miR-1 in cancer is not limited to cancers of muscle and muscle tissues. miR-1 may have a tumour-suppressive effect in bladder cancer and in lung cancer there is evidence for the down-regulation of miR-1, http://www.ncbi.nlm.nih.gov/pubmed/21378409
hsa-miR-100-5p	10	73	A10	AACCCGUAGAUCCGAACUUGUG	YP00205689	S1	GOI	Mentioned in relation to several cancers: Prostate, ovarian, oral, glioma etc), http://www.ncbi.nlm.nih.gov/pubmed/19739117
hsa-let-7f-5p	11	81	A11	UGAGGUAGUAGAUUGUAUAGUU	YP00204359	S1	GOI	The let-7 family play a major role as master regulator of cell proliferation pathways, cell differentiation, and metabolism and have been implicated in human cancer, http://www.ncbi.nlm.nih.gov/pubmed/18774294
hsa-miR-101-3p	12	89	A12	UACAGUACUGUGAUAACUGAA	YP00204786	S1	GOI	Mentioned in relation to several cancers: Prostate, colon, oesophagus, gastric, hepatoma etc), http://www.ncbi.nlm.nih.gov/pubmed/20617180
hsa-miR-103a-3p	13	2	B01	AGCAGCAUUGUACAGGGCUAUGA	YP00204063	S1	GOI	Candidate reference microRNA
hsa-miR-106a-5p	14	10	B02	AAAAGUGCUUACAGUGCAGGUAG	YP00204563	S1	GOI	Mentioned in relation to several cancers (like colorectal cancer and gastric carcinoma), http://www.ncbi.nlm.nih.gov/pubmed/18521848
hsa-miR-106b-5p	15	18	B03	UAAAGUGCUGACAGUGCAGAU	YP00205884	S1	GOI	Mentioned in breast, colon and gastric cancer, http://www.ncbi.nlm.nih.gov/pubmed/21059650
hsa-miR-107	16	26	B04	AGCAGCAUUGUACAGGGCUAUCA	YP00204468	S1	GOI	Candidate reference microRNA
UniSp4	17	34	B05		YP00203953	S1	Spike	Spike-in control
UniSp6	18	42	B06		YP00203954	S1	Spike	Spike-in control
hsa-miR-125b-5p	19	50	B07	UCCCUGAGACCCUAACUUGUGA	YP00205713	S1	GOI	Recent reports suggested that miR-125b might act as an oncogene as well as a tumor suppressor, depending on the cellular context (prostate cancer, leukemia and others), http://www.ncbi.nlm.nih.gov/pubmed/20194440
hsa-miR-126-3p	20	58	B08	UCGUACCGUGAGUAAUAAUGCG	YP00204227	S1	GOI	mir-126 has been shown to be both a tumour suppressor and an oncogene depending on the type of cancer, http://www.ncbi.nlm.nih.gov/pubmed/20953557
hsa-miR-130a-3p	21	66	B09	CAGUGCAAUGUUAAAAGGGCAU	YP00204658	S1	GOI	It has been found that miR-130 is upregulated in a type of cancer called hepatocellular carcinoma, http://www.ncbi.nlm.nih.gov/pubmed/17957028
hsa-miR-132-3p	22	74	B10	UAACAGUCUACAGCCAUGGUCG	YP00206035	S1	GOI	miR-132 can induce the proliferation of endothelial cells, http://www.ncbi.nlm.nih.gov/pubmed/21329664
hsa-miR-10b-5p	23	82	B11	UACCCUGUAGAACCGAAUUUGUG	YP00205637	S1	GOI	Increased levels of miR-10b have been found in glioblastoma, anaplastic astrocytomas, pancreatic cancer, and metastatic breast cancer, http://www.ncbi.nlm.nih.gov/pubmed/18948893
hsa-miR-133a-3p	24	90	B12	UUUGGUCCCCUUCAACCAGCUG	YP00204788	S1	GOI	miR-133a acts as tumor supressor on different types of cancer, http://www.ncbi.nlm.nih.gov/pubmed/21351259
hsa-miR-141-3p	25	3	C01	UAACACUGUCUGGUAAAGAUGG	YP00204504	S1	GOI	The miR-200 family (including miR-141) is believed to play an essential role in tumour suppression by inhibiting epithelial-mesenchymal transition, the initiating step of metastasis (lung, breast, ovarian and more), http://www.ncbi.nlm.nih.gov/pubmed/18925646
hsa-miR-143-3p	26	11	C02	UGAGAUGAAGCACUGUAGCUC	YP00205992	S1	GOI	Changes in mir-145 expression have frequently been implicated in cancer, http://www.ncbi.nlm.nih.gov/pubmed/19137007
hsa-miR-145-5p	27	19	C03	GUCCAGUUUUCCCAGGAAUCCCU	YP00204483	S1	GOI	miR-145 is hypothesised to be a tumor suppressor (mentioned in relation to cancer in breast, colon prostate etc), http://www.ncbi.nlm.nih.gov/pubmed/20407606
hsa-miR-146a-5p	28	27	C04	UGAGAACUGAAUUCCAUGGGUU	YP00204688	S1	GOI	miR-146 mentioned in relation to several types of cancer, http://www.ncbi.nlm.nih.gov/pubmed/20124483
UniSp5	29	35	C05		YP00203955	S1	Spike	Spike-in control
hsa-miR-26a-5p	30	43	C06	UUCAAGUAAUCCAGGAUAGGCU	YP00206023	S1	GOI	miR-26a mentioned in relation to cell proliferation, breast cancer, liver cancer etc., http://www.ncbi.nlm.nih.gov/pubmed/21199804
hsa-miR-150-5p	31	51	C07	UCUCCCAACCCUUGUACCAGUG	YP00204660	S1	GOI	Ectopic expression of miR-150 in breast cancer and leukemic cells repressed endogenous c-Myb proto-oncogene at both messenger RNA (mRNA) and protein levels., http://www.ncbi.nlm.nih.gov/pubmed/18667440
hsa-miR-155-5p	32	59	C08	UUAAUGCUAAUCGUGAUAGGGGU	YP00204308	S1	GOI	Deregulation of miR-155 has been found to be associated with different kinds of cancer, http://www.ncbi.nlm.nih.gov/pubmed/19811312
hsa-miR-15a-5p	33	67	C09	UAGCAGCACAUAAUGGUUUGUG	YP00204066	S1	GOI	Both miR-15a and miR-16 are deleted or down-regulated in more than two thirds of chronic lymphocytic leukemia cases, http://www.ncbi.nlm.nih.gov/pubmed/12434020
hsa-miR-15b-5p	34	75	C10	UAGCAGCACAUCAUGGUUUACA	YP00204243	S1	GOI	Increased expression of miR-15b, miR-16, miR-146a, miR-155, and miR-223 have been observed in cervical cancer tissue, http://www.ncbi.nlm.nih.gov/pubmed/19032954
hsa-miR-149-3p	35	83	C11	AGGGAGGGACGGGGGCUGUGC	YP00204093	S1	GOI	miR-149* induces apoptosis by inhibiting Akt1 and E2F1 in human cancer cells, http://www.ncbi.nlm.nih.gov/pubmed/20623644
hsa-miR-16-5p	36	91	C12	UAGCAGCACGUAAAUAUUGGCG	YP00205702	S1	GOI	Both miR-15a and miR-16 are deleted or down-regulated in more than two thirds of chronic lymphocytic leukemia cases, http://www.ncbi.nlm.nih.gov/pubmed/12434020
hsa-miR-17-5p	37	4	D01	CAAAGUGCUUACAGUGCAGGUAG	YP02119304	S1	GOI	miR-17 is part of the important oncomiR cluster miR-17-92, http://www.ncbi.nlm.nih.gov/pubmed/18700987
hsa-miR-181a-5p	38	12	D02	AACAUUCAACGCUGUCGGUGAGU	YP00206081	S1	GOI	Studies showed that hsa-miR-181a and hsa-miR-181b functioned as tumor suppressors which triggered growth inhibition, induced apoptosis and inhibited invasion in glioma cells, http://www.ncbi.nlm.nih.gov/pubmed/18710654
hsa-miR-181b-5p	39	20	D03	AACAUUCAUUGCUGUCGGUGGGU	YP00204530	S1	GOI	Studies showed that hsa-miR-181a and hsa-miR-181b functioned as tumor suppressors which triggered growth inhibition, induced apoptosis and inhibited invasion in glioma cells, http://www.ncbi.nlm.nih.gov/pubmed/18710654
hsa-miR-182-5p	40	28	D04	UUUGGCAAUGGUAGAACUCACACU	YP00206070	S1	GOI	miR-182 mentioned in combination with lung, breast and other cancer types, http://www.ncbi.nlm.nih.gov/pubmed/20420807
cel-miR-39-3p	41	36	D05		YP00203952	S1	Spike	Spike-in control
hsa-miR-27a-3p	42	44	D06	UUCACAGUGGCUAAGUUCCGC	YP00206038	S1	GOI	miR-27a is mentioned in relation to leukemia, gastric cancer, pancreatic cancer, ovarian cancer, esophagus cancer, breast cancer etc, http://www.ncbi.nlm.nih.gov/pubmed/20666778
hsa-miR-186-5p	43	52	D07	CAAAGAAUUCUCCUUUUGGGCU	YP00206053	S1	GOI	miR-186 mentioned in endometrial cancer and cancer epithelial cells, http://www.ncbi.nlm.nih.gov/pubmed/18682393
hsa-miR-18a-5p	44	60	D08	UAAGGUGCAUCUAGUGCAGAUAG	YP00204207	S1	GOI	miR-18a is part of the important oncomiR cluster miR-17-92, http://www.ncbi.nlm.nih.gov/pubmed/20299512
hsa-miR-191-5p	45	68	D09	CAACGGAAUCCCAAAAGCAGCUG	YP00204306	S1	GOI	Candidate reference microRNA
hsa-miR-192-5p	46	76	D10	CUGACCUAUGAAUUGACAGCC	YP00204099	S1	GOI	miR-192/215 are found in several cancer types and reported to influence fluorouracil resistance, http://www.ncbi.nlm.nih.gov/pubmed/20647341
hsa-miR-148a-3p	47	84	D11	UCAGUGCACUACAGAACUUUGU	YP00205867	S1	GOI	miR-148a expression is down-regulated in several types of cancer, http://www.ncbi.nlm.nih.gov/pubmed/20406806
hsa-miR-194-5p	48	92	D12	UGUAACAGCAACUCCAUGUGGA	YP00204080	S1	GOI	Mentioned in relation to several types of cancers: liver, oesophagus, prostate etc., http://www.ncbi.nlm.nih.gov/pubmed/20979124
hsa-miR-195-5p	49	5	E01	UAGCAGCACAGAAAUAUUGGC	YP00205869	S1	GOI	Mentioned in relation to breast and other cancers, http://www.ncbi.nlm.nih.gov/pubmed/21350001
hsa-miR-196a-5p	50	13	E02	UAGGUAGUUUCAUGUUGUUGGG	YP00204386	S1	GOI	The miR-196 family is mentioned in relation to many different types of cancers, http://www.ncbi.nlm.nih.gov/pubmed/19567675
hsa-miR-19a-3p	51	21	E03	UGUGCAAAUCUAUGCAAAACUGA	YP00205862	S1	GOI	miR-19 is part of the important oncomiR cluster miR-17-92, http://www.ncbi.nlm.nih.gov/pubmed/21059650
hsa-miR-19b-3p	52	29	E04	UGUGCAAAUCCAUGCAAAACUGA	YP00204450	S1	GOI	miR-19 is part of the important oncomiR cluster miR-17-93, http://www.ncbi.nlm.nih.gov/pubmed/21059650
UniSp3 IPC	53	37	E05		YP02119288	S1	IPC	Inter-plate Calibrator
hsa-miR-200b-3p	54	45	E06	UAAUACUGCCUGGUAAUGAUGA	YP00206071	S1	GOI	The miR-200 family is believed to play an essential role in tumour suppression by inhibiting epithelial-mesenchymal transition, the initiating step of metastasis (lung, breast, ovarian and more), http://www.ncbi.nlm.nih.gov/pubmed/19787069
hsa-miR-200c-3p	55	53	E07	UAAUACUGCCGGGUAAUGAUGGA	YP00204482	S1	GOI	The miR-200 family is believed to play an essential role in tumour suppression by inhibiting epithelial-mesenchymal transition, the initiating step of metastasis (lung, breast, ovarian and more), http://www.ncbi.nlm.nih.gov/pubmed/19787069
hsa-miR-202-3p	56	61	E08	AGAGGUAUAGGGCAUGGGAA	YP00205990	S1	GOI	Mentioned in Leukemia and Ovarian cancer, http://www.ncbi.nlm.nih.gov/pubmed/19022373
hsa-miR-10a-5p	57	69	E09	UACCCUGUAGAUCCGAAUUUGUG	YP00204778	S1	GOI	Increased levels of miR-10a have been found in glioblastoma, anaplastic astrocytomas, primary hepatocellular carcinomas and colon cancer, http://www.ncbi.nlm.nih.gov/pubmed/19232136
hsa-miR-205-5p	58	77	E10	UCCUUCAUUCCACCGGAGUCUG	YP00204487	S1	GOI	Plays a role in both normal and cancer cells. Found in breast, prostatate, lung and bladder cancer, http://www.ncbi.nlm.nih.gov/pubmed/19238171
hsa-miR-206	59	85	E11	UGGAAUGUAAGGAAGUGUGUGG	YP00206073	S1	GOI	miR-206 is differentially expressed in proliferated cells and mentioned in relation to breast and lung cancer, http://www.ncbi.nlm.nih.gov/pubmed/19423651
hsa-miR-20a-5p	60	93	E12	UAAAGUGCUUAUAGUGCAGGUAG	YP00204292	S1	GOI	miR-20a is part of the important oncomiR cluster miR-17-92, http://www.ncbi.nlm.nih.gov/pubmed/20299512
hsa-miR-20b-5p	61	6	F01	CAAAGUGCUCAUAGUGCAGGUAG	YP00204755	S1	GOI	miR-20b mentioned in relation to breast cancers and other, http://www.ncbi.nlm.nih.gov/pubmed/19893619
hsa-miR-21-5p	62	14	F02	UAGCUUAUCAGACUGAUGUUGA	YP00204230	S1	GOI	miR-21 play a major role in human disease, especially within oncology, and targets in human cancers, and has major potential as a disease biomarker and novel therapeutic target in oncology., http://www.ncbi.nlm.nih.gov/pubmed/19175699
hsa-miR-210-3p	63	22	F03	CUGUGCGUGUGACAGCGGCUGA	YP00204333	S1	GOI	Mentioned in relation to several types of cancers: lung, pancreatic, head&neck, breast, ovarian etc., http://www.ncbi.nlm.nih.gov/pubmed/19782023
hsa-miR-214-3p	64	30	F04	ACAGCAGGCACAGACAGGCAGU	YP00204510	S1	GOI	Mentioned in relation to several types of cancers: cervical, ovarian, pancreatic etc., http://www.ncbi.nlm.nih.gov/pubmed/18199536
hsa-miR-215-5p	65	38	F05	AUGACCUAUGAAUUGACAGAC	YP00204598	S1	GOI	miR-192/215 are found in several cancer types and reported to influence fluorouracil resistance, http://www.ncbi.nlm.nih.gov/pubmed/20647341
SNORD38B	66	46	F06		YP00203901	S1	Ref	Potential reference assay
hsa-miR-22-3p	67	54	F07	AAGCUGCCAGUUGAAGAACUGU	YP00204606	S1	GOI	miR-22 was found to be over-expressed in prostate cancer but down-regulated in breast cancer, cholangiocarcinoma, multiple myeloma and hepatocellular carcinoma, http://www.ncbi.nlm.nih.gov/pubmed/21057539
hsa-miR-221-3p	68	62	F08	AGCUACAUUGUCUGCUGGGUUUC	YP00204532	S1	GOI	miR-221/222 have been found to be upregulated in a number of different cancers: Glioblastoma, prostate cancer, ovarian cancer, bladder cancer, papillary thyroid carcinoma, lung cancer, hepatocellular carcinoma, pancreatic cancer etc., http://www.ncbi.nlm.nih.gov/pubmed/20813046
hsa-miR-222-3p	69	70	F09	AGCUACAUCUGGCUACUGGGU	YP00204551	S1	GOI	miR-221/222 have been found to be upregulated in a number of different cancers: Glioblastoma, prostate cancer, ovarian cancer, bladder cancer, papillary thyroid carcinoma, lung cancer, hepatocellular carcinoma, pancreatic cancer etc., http://www.ncbi.nlm.nih.gov/pubmed/20813046
hsa-miR-223-3p	70	78	F10	UGUCAGUUUGUCAAAUACCCCA	YP00205986	S1	GOI	Expression of microRNA-223 is commonly altered in hepatocellular carcinoma, chronic lymphocytic leukemia, acute lymphoblastic leukemia, acute myeloid leukemia, gastric MALT lymphoma, and recurrent ovarian cancer, http://www.ncbi.nlm.nih.gov/pubmed/21229610
U6 snRNA	71	86	F11		YP00203907	S1	Ref	Potential reference assay
hsa-miR-23a-3p	72	94	F12	AUCACAUUGCCAGGGAUUUCC	YP00204772	S1	GOI	Elevated levels of miR-23a have been found in ovarian cancer and gastric adenocarcinoma tissues etc, http://www.ncbi.nlm.nih.gov/pubmed/18508316
hsa-miR-23b-3p	73	7	G01	AUCACAUUGCCAGGGAUUACC	YP00204790	S1	GOI	Elevated levels of miR-23a have been found in ovarian cancer and gastric adenocarcinoma tissues etc, http://www.ncbi.nlm.nih.gov/pubmed/18508316
hsa-miR-24-3p	74	15	G02	UGGCUCAGUUCAGCAGGAACAG	YP00204260	S1	GOI	miR-24 have been shown to have tumor supressor activity, http://www.ncbi.nlm.nih.gov/pubmed/20041160
hsa-miR-25-3p	75	23	G03	CAUUGCACUUGUCUCGGUCUGA	YP00204361	S1	GOI	Mentioned as differentially expressed in oral squamous cell carcinoma, brain cancer, lung cancer, hepatocellular carcinoma and others, http://www.ncbi.nlm.nih.gov/pubmed/19486339
UniSp3 IPC	76	31	G04		YP02119288	S1	IPC	Inter-plate Calibrator
hsa-miR-26b-5p	77	39	G05	UUCAAGUAAUUCAGGAUAGGU	YP00204172	S1	GOI	miR-26b might act as a tumour-suppressor, and have been mentioned in relation to different types of cancers, http://www.ncbi.nlm.nih.gov/pubmed/17826655
UniSp3 IPC	78	47	G06		YP02119288	S1	IPC	Inter-Plate Calibrator
hsa-miR-27b-3p	79	55	G07	UUCACAGUGGCUAAGUUCUGC	YP00205915	S1	GOI	miR-27b is mentioned in relation to breast cancer, lung cancer etc, http://www.ncbi.nlm.nih.gov/pubmed/16982751
hsa-miR-29a-3p	80	63	G08	UAGCACCAUCUGAAAUCGGUUA	YP00204698	S1	GOI	miR-29a/b are reported as being tumor suppressors and oncomiRs, http://www.ncbi.nlm.nih.gov/pubmed/20628397
hsa-miR-29b-3p	81	71	G09	UAGCACCAUUUGAAAUCAGUGUU	YP00204679	S1	GOI	miR-29a/b are reported as being tumor suppressors and oncomiRs, http://www.ncbi.nlm.nih.gov/pubmed/20628397
hsa-miR-29c-3p	82	79	G10	UAGCACCAUUUGAAAUCGGUUA	YP00204729	S1	GOI	linked to different cancer types (lung, breast etc), like miR-29a/b, http://www.ncbi.nlm.nih.gov/pubmed/19158830
hsa-miR-30b-5p	83	87	G11	UGUAAACAUCCUACACUCAGCU	YP00204765	S1	GOI	miR-30b act as a tumor suppressor gene in multiple myeloma, and was found to be differentially regulated in breast cancer and pancreatic cancer, http://www.ncbi.nlm.nih.gov/pubmed/19584924
hsa-miR-30c-5p	84	95	G12	UGUAAACAUCCUACACUCUCAGC	YP00204783	S1	GOI	miR-30c was found to be differentially expressed in breast and pancreatic cancer, http://www.ncbi.nlm.nih.gov/pubmed/20490652
hsa-miR-30d-5p	85	8	H01	UGUAAACAUCCCCGACUGGAAG	YP00206047	S1	GOI	This miRNA is overexpressed in melanoma cell lines as well as in ovarian and breast carcinomas, http://www.ncbi.nlm.nih.gov/pubmed/21093424
hsa-miR-31-5p	86	16	H02	AGGCAAGAUGCUGGCAUAGCU	YP00204236	S1	GOI	Mentioned in relation to lung cancer, breast cancer, gastric cancer ovarian cancer, colorectal cancer etc, http://www.ncbi.nlm.nih.gov/pubmed/21260945
hsa-miR-34a-5p	87	24	H03	UGGCAGUGUCUUAGCUGGUUGU	YP00204486	S1	GOI	miR-34a affects cell growth and chemoresistance and is mentioned in relation to prostate, mammary, gastric, colon, urothelial, pancreatic cancer and leukemia etc, http://www.ncbi.nlm.nih.gov/pubmed/21240262
SNORD49A	88	32	H04		YP00203904	S1	Ref	Potential reference assay
hsa-miR-423-5p	89	40	H05	UGAGGGGCAGAGAGCGAGACUUU	YP00205624	S1	GOI	Candidate reference microRNA
hsa-miR-7-5p	90	48	H06	UGGAAGACUAGUGAUUUUGUUGU	YP00205877	S1	GOI	linked to regulatory mechanisms and pathogenesis in glioblastoma, breast cancer and other types of cancers, http://www.ncbi.nlm.nih.gov/pubmed/19127597
hsa-miR-9-5p	91	56	H07	UCUUUGGUUAUCUAGCUGUAUGA	YP00204513	S1	GOI	Mentioned in relation to several different types of cancer: Ovarian, breast, gastric, glioma etc, http://www.ncbi.nlm.nih.gov/pubmed/18442408
hsa-let-7e-5p	92	64	H08	UGAGGUAGGAGGUUGUAUAGUU	YP00205711	S1	GOI	The let-7 family play a major role as master regulator of cell proliferation pathways, cell differentiation, and metabolism and have been implicated in human cancer, http://www.ncbi.nlm.nih.gov/pubmed/18774294
hsa-miR-92b-3p	93	72	H09	UAUUGCACUCGUCCCGGCCUCC	YP00204384	S1	GOI	miR-92a is part of the important oncomiR cluster miR-17-92, and has potential for use in cancer diagnosis and classification and related to brain cancer, lung cancer etc, http://www.ncbi.nlm.nih.gov/pubmed/18624795
hsa-miR-93-5p	94	80	H10	CAAAGUGCUGUUCGUGCAGGUAG	YP00204715	S1	GOI	promotes tumor growth and angiogenesis and is mentioned in relation to breast and lung cancer etc, http://www.ncbi.nlm.nih.gov/pubmed/19671678
hsa-miR-99a-5p	95	88	H11	AACCCGUAGAUCCGAUCUUGUG	YP00204521	S1	GOI	miR-99a is related to prostate cancer, ovarian cancer, esophageal cancer etc, http://www.ncbi.nlm.nih.gov/pubmed/21212412
Blank (H2O)	96	96	H12		Empty	S1		Empty well
NOTICE TO PURCHASER: DISCLAIMER OF LICENSE No license is conveyed with the purchase of this product under any of US Patents Nos. 5,804,375, 5,994,056, 6,171,785, 5,538,848, 5,723,591, 5,876,930, 6,030,787, and 6,258,569, and corresponding patents outside the United States, or any other patents or patent applications, relating to the 5' Nuclease and dsDNA-Binding Dye Processes. For further informa…
